# Supplementary material for: Mindfulness-Based Interventions for People with Autism Spectrum Disorder: A Systematic Literature Review
Source: Brain Sci. 2024 Sep 30;14(10):1001. doi: 10.3390/brainsci14101001 (PMC11506216; doi:10.3390/brainsci14101001)
Supplement: Supplementary file 1 [file brainsci-14-01001-s001.zip]

Archive with 1 entries (1 files):
- brainsci-3189940-supplementary.pdf
